# Supplementary material for: Iron deficiency associates with deterioration in several symptoms independently from hemoglobin level among chronic hemodialysis patients
Source: PLoS One. 2018 Aug 2;13(8):e0201662. doi: 10.1371/journal.pone.0201662 (PMC6072073; doi:10.1371/journal.pone.0201662)
Supplement: S1 Table — (XLSX) [file pone.0201662.s002.xlsx]

## Sheet: Analyzed data
pt No	Gender	Age	Duration HD	DM	RBC	Hb	Ht	Fe	TIBC	TSAT	Ferritin	Total	Arthralgia	Itchy	irritation	Fatigue	Dyspnea	Constipation	Fall asleep	Early awake	Pain VA	Headache	Hypotension	Leg cramp	Rising	Appetite	Tasty	Thirst	Diet restriction	Depression	Loss of interest	Satisfaction	ESA（EPO eq. U/week）	Fe(mg/week）	Riona(mg/day)	WBC	RBC	Hb	Ht	MCV	MCH	MCHC	Plt	Alb	AST	ALT	LDH	ALP	T.Bil
1	F	76	1	+	404	10.8	36.8	12	294	0.0408163	4.9	46	3	2	2	3	2	2	3	3	1	3	2	3	0	2	2	3	2	4	4	2	12000	0	0	6320	404	10.8	36.8	91	26.7	29.3	24.9	3.5	14	12	125	168	0.2
2	M	52	22	-	445	10.2	37.2	25	386	0.0647668	22.8	13	0	1	2	1	1	0	1	0	1	0	0	1	1	0	1	2	1	0	0	1	0	0	0	6160	445	10.2	37.2	84	22.9	27.4	27.7	3.8	8	14	206	256	0.1
3	F	78	3	+	345	10.6	33.2	18	245	0.0734694	192.9	34	1	4	3	1	2	0	3	3	3	1	0	1	1	2	3	2	0	4	0	1	2250	0	0	9290	345	10.6	33.2	96	30.7	31.9	30.7	3.9	11	11	162	498	0.2
4	M	48	1	-	366	10.3	32.9	12	151	0.0794702	150	32	3	1	1	4	4	1	1	1	2	1	2	3	2	0	0	3	3	0	0	2	4500	0	0	6410	366	10.3	32.9	90	28.1	31.3	12.1	3.2	11	8	175	179	0.3
5	M	55	3	-	476	14.1	45.9	33	354	0.0932203	18.3	12	0	1	0	0	1	0	1	1	1	0	1	2	0	1	1	1	1	0	0	1	0	0	0	5930	476	14.1	45.9	96	29.6	30.7	25.8	3.7	22	25	189	547	0.5
6	F	69	8	+	364	10.2	32.2	28	295	0.0949153	24.8	21	2	1	1	0	0	0	0	1	0	0	2	0	2	3	3	1	1	4	0	1	12000	40	0	3570	364	10.2	32.2	88	28	31.7	25.5	3.9	14	11	203	292	0.2
7	M	62	12	-	436	11.2	36.5	33	329	0.100304	23.5	50	3	2	3	3	3	3	4	3	3	3	2	3	1	0	1	3	2	4	4	3	8000	0	0	6460	436	11.2	36.5	84	25.7	30.7	24.7	3.7	12	10	126	210	0.3
8	M	82	1	-	350	10.5	33.4	24	220	0.109091	162.4	10	1	1	0	1	1	1	0	0	1	0	0	0	0	1	1	1	1	0	0	1	3000	0	750	8970	350	10.5	33.4	95	30	31.4	17.9	3.5	11	10	152	286	0.1
9	M	86	8	-	319	10.5	32.1	25	222	0.112613	440.5	28	2	1	2	2	1	1	1	1	0	0	0	2	2	3	2	2	2	0	4	2	2000	0	0	7840	319	10.5	32.1	101	32.9	32.7	22.2	4	26	16	205	283	0.3
10	M	81	14	-	362	11.1	35.4	30	260	0.115385	21.8	4	0	0	0	1	0	1	0	0	0	0	0	0	0	0	0	1	1	0	0	1	6000	0	0	3380	362	11.1	35.4	98	30.7	31.4	10.8	3.4	5	7	212	250	0.2
11	M	66	17	+	376	11.2	36	27	227	0.118943	77.1	34	3	1	2	1	1	4	3	3	2	1	1	3	1	1	1	1	1	4	0	2	6000	0	0	4920	376	11.2	36	96	29.8	31.1	7.1	3.3	16	11	154	275	0.4
12	F	47	6	+	383	11.3	34.7	26	217	0.119816	67.4	21	0	0	1	2	1	3	1	1	2	0	2	2	2	0	0	2	2	0	0	2	3000	0	0	6920	383	11.3	34.7	91	29.5	32.6	20.6	4	18	12	137	240	0.3
13	M	48	7	-	419	12.5	40.4	32	264	0.121212	174.2	34	0	3	3	3	3	2	2	3	0	2	0	1	0	2	0	4	2	4	0	3	8000	40	1500	7300	419	12.5	40.4	96	29.8	30.9	19	3.9	14	7	295	213	0.3
14	F	35	5	+	407	12	38.1	28	230	0.121739	101.6	10	0	0	0	0	0	2	2	1	1	0	0	0	0	2	1	1	0	0	0	2	6000	0	0	10070	407	12	38.1	94	29.5	31.5	22.1	3.6	10	15	121	211	0.3
15	M	72	0	-	427	12.4	39.2	37	297	0.124579	34.2	43	3	4	3	3	2	0	2	2	1	1	1	4	3	0	0	3	3	4	4	2	8000	0	0	9420	427	12.4	39.2	92	29	31.6	24.7	3.7	15	12	237	355	0.3
16	M	71	8	-	376	11.2	36.7	28	221	0.126697	82.9	9	0	1	0	0	0	2	2	2	0	0	2	0	0	0	0	0		0	0	0	6000	0	0	9470	376	11.2	36.7	98	29.8	30.5	21.6	3.7	11	8	162	169	0.2
17	F	74	7	+	354	11	37	25	192	0.130208	172.7	18	1	2	1	1	1	3	0	1	2	0	1	1	0	0	0	2	2	0	0	1	4000	40	0	7010	354	11	37	105	31.1	29.7	29.5	3.6	12	7	121	135	0.2
18	M	66	1	-	470	13.3	43.9	36	276	0.130435	142.3	9	0	0	0	0	1	0	2	2	1	0	0	0	1	0	0	1	1	0	0	1	12000	40	0	2870	470	13.3	43.9	93	28.3	30.3	19	3.5	27	22	229	523	0.4
19	M	51	0	-	448	12.1	37.9	33	251	0.131474	45.7	12	0	1	1	1	1	1	1	1	0	0	0	1	0	0	1	2	1	0	0	2	0	0	0	6410	448	12.1	37.9	85	27	31.9	19	3.5	24	14	149	424	0.3
20	F	71	8	-	356	11.1	33.1	27	195	0.138462	94.6	30	1	1	1	2	1	3	1	1	1	1	0	0	1	2	2	2	2	4	4	2	2250	0	0	3690	356	11.1	33.1	93	31.2	33.5	18.1	4.1	14	10	131	147	0.2
21	M	65	8	+	354	10.1	32.8	43	306	0.140523	261.4	16	2	1	0	0	0	4	0	0	1	0	0	0	0	4	0	0	0	0	4	2	3000	0	0	5820	354	10.1	32.8	93	28.5	30.8	18.2	3.3	12	18	178	205	0.2
22	M	90	3	-	338	10.8	35.7	21	148	0.141892	202.8	22	0	3	1	1	1	3	1	2	2	0	0	2	1	1	0	3	1	0	0	1	9000	0	0	5670	338	10.8	35.7	106	32	30.3	19.4	3.5	8	7	138	196	0.3
23	M	44	12	-	435	13.8	42	46	320	0.14375	18.6	10	0	1	1	1	0	0	1	1	1	0	0	0	0	1	0	2	1	0	0	1	0	0	0	10670	435	13.8	42	97	31.7	32.9	26.5	4	6	14	120	281	0.4
24	F	70	9	+	351	10.4	33.1	40	272	0.147059	104.8	4	0	1	0	0	0	0	0	0	0	0	0	1	0	0	0	1	1	0	0	1	3750	0	0	8370	351	10.4	33.1	94	29.6	31.4	22.5	4.1	14	9	261	200	0.2
25	M	76	2	-	439	13.5	44.1	39	262	0.148855	128.9	3	0	1	0	0	0	0	0	0	1	0	1	0	0	0	0	0	0	0	0	0	8000	0	0	4760	439	13.5	44.1	100	30.8	30.6	18.8	3.6	19	16	242	192	0.3
26	F	87	19	+	319	10	32	46	306	0.150327	27.4	36	4	1	2	2	1	1	2	3	1	0	2	2	2	2	0	2	1	4	4	2	6000	0	0	3980	319	10	32	100	31.3	31.3	10.2	3.5	18	12	177	182	0.2
27	M	53	3	+	354	10.1	31.9	50	331	0.151057	10.7	14	0	0	0	2	2	3	0	0	1	0	0	0	2	0	0	2	2	0	0	1	0	0	0	8830	354	10.1	31.9	90	28.5	31.7	30.4	3.8	13	12	234	203	0.2
28	M	54	2	-	368	11	35.4	40	263	0.152091	104.5	33	0	2	2	3	2	0	3	2	2	0	0	1	0	2	2	3	1	4	4	3	0	0	0	11870	368	11	35.4	96	29.9	31.1	31.7	3.9	10	11	126	144	0.2
29	M	63	1	+	384	11	35.6	57	372	0.153226	14.7	16	0	1	0	0	0	0	2	2	1	0	1	3	2	0	0	2	2	0	0	2	2250	0	0	9230	384	11	35.6	93	28.6	30.9	34.6	4.2	8	9	187	113	0.1
30	F	77	4	-	346	10.8	35.2	44	279	0.157706	11.3	32	3	1	1	4	2	3	1	2	1	1	0	3	0	2	1	4	3	0	0	1	4500	0	0	5690	346	10.8	35.2	102	31.2	30.7	19.7	3.5	16	11	184	285	0.2
31	F	65	13	-	352	11	33.1	44	277	0.158845	42.6	48	3	1	2	3	3	3	3	2	2	2	2	3	2	2	3	2	2	4	4	3	1000	0	0	4710	352	11	33.1	94	31.3	33.2	15.1	3.9	20	11	146	307	0.3
32	M	88	4	+	397	11.8	37.9	38	239	0.158996	27.6	14	0	1	1	3	0	2	0	0	2	0	0	0	0	0	0	1	0	0	4	2	750	0	0	4950	397	11.8	37.9	95	29.7	31.1	9.4	3.5	11	8	198	181	0.1
33	M	73	6	+	336	10.3	32.7	37	221	0.167421	80.8	6	0	0	0	0	0	1	1	0	0	0	1	1	1	0	0	1	0	0	0	1	2000	0	0	7650	336	10.3	32.7	97	30.7	31.5	18.9	4	13	20	149	172	0.2
34	M	64	17	-	406	10.2	33.8	40	235	0.170213	182.5	23	3	2	0	1	3	0	0	0	1	0	2	0	0	0	2	1	0	4	4	1	1000	0	0	10820	406	10.2	33.8	83	25.1	30.2	23.8	3.4	12	9	204	259	0.2
35	F	62	17	-	302	10	31.4	43	249	0.172691	70.2	0	0	0	0	0	0	0	0	0	0	0	0	0	0	0	0	0	0	0	0	1	1000	0	0	3990	302	10	31.4	104	33.1	31.8	19.1	3.8	14	10	172	341	0.3
36	M	85	33	-	326	10.3	33.2	28	162	0.17284	241	48	1	1	1	4	2	4	2	2	3	2	3	3	4	1	1	3	3	4	4	3	3000	0	0	5080	326	10.3	33.2	102	31.6	31	24.3	3.3	16	9	157	211	0.2
37	F	66	3	+	375	11.6	36.2	40	230	0.173913	147.4	30	3	1	1	3	1	2	0	1	2	1	1	2	1	2	3	1	1	4	0	0	2250	0	0	6370	375	11.6	36.2	97	30.9	32	16.8	3.8	21	20	222	185	0.2
38	F	62	22	-	350	10.8	37	38	218	0.174312	360.6	10	0	1	0	0	0	0	2	1	0	0	1	0	0	2	2	1	0	0	0	2	8000	0	0	4590	350	10.8	37	106	30.9	29.2	15.4	3.5	37	27	171	317	0.3
39	M	74	4	+	349	10.4	34	42	239	0.175732	26.9	15	2	2	0	0	0	1	1	0	1	0	2	1	0	2	3	0	0	0	0	1	6000	0	0	7040	349	10.4	34	97	29.8	30.6	24.5	3.5	9	8	153	163	0.2
40	M	47	26	-	374	11.8	36.2	49	275	0.178182	271.1	23	1	1	1	1	1	2	1	2	3	1	1	1	1	1	1	2	2	0	0	2	1500	0	0	4330	374	11.8	36.2	97	31.6	32.6	19.6	3.8	5	10	173	187	0.1
41	M	46	6	+	408	12.4	38.8	43	241	0.178423	287.5	27	0	1	1	2	1	2	1	2	2	0	1	1	0	1	2	1	1	4	4	3	1500	0	0	10860	408	12.4	38.8	95	30.4	32	34.9	3.7	5	21	150	204	0.2
42	M	45	9	-	320	11.3	34.2	44	246	0.178862	386.6	21	2	1	1	1	0	0	3	2	1	1	0	0	0	0	0	1	0	4	4	1	9000	0	0	5020	320	11.3	34.2	107	35.3	33	14.4	4.3	7	12	140	295	0.3
43	M	77	1	+	319	10.1	32	51	283	0.180212	25.5	31	0	3	0	1	2	3	2	3	2	1	3	0	2	3	2	2	2	0	0	2	4500	0	0	7010	319	10.1	32	100	31.7	31.6	17.6	3.8	9	9	207	158	0.3
44	F	79	10	+	400	10.9	36.7	38	209	0.181818	99.9	19	0	0	0	0	0	4	1	1	2	0	2	1	0	2	3	3	0	0	0	3	9000	0	0	10770	400	10.9	36.7	92	27.3	29.7	32.4	3.4	9	9	125	413	0.3
45	M	67	20	-	359	10.8	33.1	60	328	0.182927	24.9	40	3	3	4	3	2	1	4	4	3	3	0	1	0	2	2	1	0	4	0	3	0	0	0	7600	359	10.8	33.1	92	30.1	32.6	24.2	3.8	5	6	204	268	0.2
46	M	76	14	-	349	11.4	34	37	202	0.183168	141.4	5	0	0	0	0	0	1	0	0	1	0	0	0	0	2	0	1	0	0	0	2	4000	0	0	4730	349	11.4	34	97	32.7	33.5	17.8	3.1	7	4	140	213	0.2
47	M	71	10	+	360	10.5	35.2	48	262	0.183206	103.5	24	4	1	1	1	1	1	1	1	1	0	0	0	1	2	2	2	1	4	0	2	4500	0	0	6770	360	10.5	35.2	98	29.2	29.8	14.4	3.8	16	11	218	391	0.2
48	F	60	6	-	378	11.3	35.5	51	277	0.184116	96.8	25	2	1	1	2	1	1	3	3	1	0	1	1	0	2	2	2	2	0	0	2	7500	0	0	6230	378	11.3	35.5	94	29.9	31.8	23	3.9	14	13	181	158	0.2
49	F	85	1	-	328	10.2	31	40	214	0.186916	300.2	24	3	2	1	1	0	3	0	1	1	0	2	2	1	0	0	4	3	0	0	1	2000	0	0	4140	328	10.2	31	95	31.1	32.9	14.9	3.9	12	9	145	209	0.3
50	M	63	2	+	329	10.7	33.4	55	292	0.188356	29.2	46	3	4	4	4	3	4	2	2	3	0	4	4	0	2	3	0	0	4	0	2	3000	0	0	4770	329	10.7	33.4	102	32.5	32	24.2	3.9	10	15	172	222	0.2
51	M	46	16	-	365	12.4	38.7	56	297	0.188552	121.1	22	4	1	1	1	1	2	1	1	2	2	1	1	1	0	0	2	1	0	0	1	0	0	1500	8050	365	12.4	38.7	106	34	32	27.3	3.6	7	8	179	419	0.2
52	M	73	0	-	371	11.2	34.7	53	278	0.190647	87.8	16	1	2	0	4	2	0	0	2	1	0	1	3	0	0	0	0	0	0	0	2	2000	0	0	5610	371	11.2	34.7	94	30.2	32.3	24.1	3.8	11	13	141	157	0.2
53	M	68	5	-	379	11.1	35.9	45	234	0.192308	101.3	29	0	1	4	3	3	0	4	3	3	0	2	2	1	0	0	3	0	0	0	1	12000	0	0	4530	379	11.1	35.9	95	29.3	30.9	17.7	3.5	13	16	150	221	0.2
54	M	58	0	+	420	12.4	40	51	263	0.193916	25.9	13	1	1	0	2	1	1	0	0	1	0	2	1	0	0	0	2	1	0	0	1	6000	0	0	5620	420	12.4	40	95	29.5	31	20.5	3.8	8	8	289	146	0.3
55	M	64	13	-	347	11.5	34.7	55	278	0.197842	38.8	27	0	1	2	1	1	3	3	2	0	1	2	2	0	0	0	1	0	4	4	2	750	0	0	6130	347	11.5	34.7	100	33.1	33.1	22.9	4	6	10	179	341	0.1
56	M	76	1	+	357	11.7	36.3	39	196	0.19898	168.8	23	3	1	0	2	1	1	1	1	2	2	3	2	2	0	0	1	1	0	0	0	3000	0	0	4720	357	11.7	36.3	102	32.8	32.2	18.4	3.6	14	12	165	267	0.2
57	F	66	9	-	511	14.7	48.7	49	244	0.20082	132.9	29	3	1	2	1	3	0	3	0	1	0	0	0	0	0	0	4	3	4	4	4	0	40	0	6940	511	14.7	48.7	95	28.8	30.2	16.9	3.5	23	26	222	407	0.1
58	M	91	7	-	331	10.5	33	49	244	0.20082	147.7	20	1	1	1	1	0	4	1	1	1	1	1	1	2	1	1	1	1	0	0	1	3000	0	0	10360	331	10.5	33	100	31.7	31.8	17.3	3.6	13	15	165	428	0.2
59	M	54	10	+	387	11.4	35.7	57	281	0.202847	146.5	18	0	1	1	2	0	2	1	2	2	0	1	0	0	0	0	1	1	4	0	2	2250	0	0	6890	387	11.4	35.7	92	29.5	31.9	24.5	3.9	11	10	203	184	0.2
60	F	63	5	+	432	13.5	43.1	54	265	0.203774	65.9	53	3	1	4	4	4	4	4	4	1	0	1	0	3	4	4	4	4	4	0	4	8000	0	0	4270	432	13.5	43.1	100	31.3	31.3	26.8	4	7	8	195	253	0.2
61	M	68	9	+	328	11.1	36.4	39	191	0.204188	193.2	25	2	0	0	1	1	0	0	2	2	0	1	2	0	1	2	2	1	4	4	3	2000	40	0	2760	328	11.1	36.4	111	33.8	30.5	9.5	3.1	12	10	119	271	0.2
62	M	78	9	+	362	10.7	33.9	47	230	0.204348	32	7	0	0	0	2	0	0	0	0	1	0	0	0	0	2	2	0	0	0	0	2	4500	0	0	5520	362	10.7	33.9	94	29.6	31.6	16.6	3.6	9	9	143	300	0.3
63	M	72	5	-	385	12.5	38.4	37	181	0.20442	400.1	19	1	2	1	2	0	0	2	0	1	0	0	1	0	0	0	1	0	4	4	2	1500	0	0	6390	385	12.5	38.4	100	32.5	32.6	19.7	3.7	10	9	197	220	0.2
64	F	65	9	-	375	11.7	35.5	58	283	0.204947	94.9	13	3	1	2	0	0	0	0	1	1	0	0	0	0	1	1	2	1	0	0	2	2250	0	0	8120	375	11.7	35.5	95	31.2	33	21.5	4	15	17	177	296	0.2
65	M	66	8	+	465	13.2	40.4	46	224	0.205357	111.8	19	2	1	0	3	0	0	0	0	1	0	4	0	0	0	0	3	1	0	4	1	0	0	0	6010	465	13.2	40.4	87	28.4	32.7	16.7	3.7	24	28	170	560	0.2
66	M	52	1	+	355	11.4	36.1	52	248	0.209677	263.9	22	0	3	1	2	0	0	0	3	1	0	2	0	0	1	2	2	1	4	0	3	2000	0	750	9260	355	11.4	36.1	102	32.1	31.6	31.9	4.2	9	7	165	289	0.3
67	M	69	14	-	306	10.4	32.3	64	305	0.209836	23.8	21	3	1	1	1	1	3	1	2	2	1	1	2	0	1	1	0	0	0	0	1	6000	0	0	5450	306	10.4	32.3	106	34	32.2	14.9	3.8	11	8	170	171	0.3
68	M	73	1	+	348	10.6	33.9	45	211	0.21327	206.2	4	0	0	0	1	0	0	0	0	1	0	0	0	0	0	0	1	1	0	0	0	2250	0	0	6560	348	10.6	33.9	97	30.5	31.3	17.3	3.6	13	11	137	185	0.2
69	M	61	8	+	352	10.9	35.2	40	187	0.213904	265.7	9	0	0	1	0	1	0	0	1	0	0	1	0	0	0	0	1	0	0	4	2	2250	0	0	12620	352	10.9	35.2	100	31	31	30	3.2	5	4	130	233	0.2
70	M	55	12	-	339	10.9	34.3	57	266	0.214286	45.8	16	2	1	1	2	2	0	1	0	0	0	1	2	0	1	0	1	2	0	0	3	3000	0	0	5220	339	10.9	34.3	101	32.2	31.8	17.7	3.8	7	11	138	139	0.3
71	M	63	8	-	379	11.8	37.3	52	240	0.216667	333	12	0	1	2	2	0	0	2	2	2	0	0	0	0	0	0	1	0	0	0	1	6000	40	0	4330	379	11.8	37.3	98	31.1	31.6	27.3	4.1	9	8	177	122	0.3
72	F	72	22	-	325	10.2	31.8	56	258	0.217054	124.8	35	1	3	3	2	2	1	2	1	2	2	0	2	0	2	3	3	2	0	4	2	3000	0	0	4700	325	10.2	31.8	98	31.4	32.1	13.5	3.4	23	14	178	329	0.2
73	M	79	5	-	353	10.4	31.8	47	215	0.218605	217.8	5	1	0	0	1	0	0	0	0	0	0	0	0	0	0	0	2	1	0	0	1	4000	0	0	6720	353	10.4	31.8	90	29.5	32.7	21.3	3.8	12	7	149	222	0.4
74	M	71	1	+	309	10.1	31.5	48	217	0.221198	136.3	16	1	2	1	1	0	2	0	1	1	1	1	2	0	0	0	2	1	0	0	1	1000	0	0	7700	309	10.1	31.5	102	32.7	32.1	28.3	3.9	10	7	174	265	0.4
75	M	61	2	+	331	10.2	32.4	52	234	0.222222	115.6	22	2	1	2	1	2	4	0	0	1	0	2	2	0	1	1	2	1	0	0	2	2000	0	0	6280	331	10.2	32.4	98	30.8	31.5	22.7	3.7	17	22	199	247	0.3
76	M	66	2	+	348	11.1	34.1	68	302	0.225166	29.2	18	0	0	0	2	0	3	3	2	1	0	0	0	0	1	1	1	0	0	4	2	2250	0	0	11520	348	11.1	34.1	98	31.9	32.6	32.3	3.9	9	8	174	274	0.3
77	F	54	25	-	333	10.1	31.5	62	271	0.228782	82	28	0	1	1	3	3	2	2	2	1	1	1	1	3	2	2	2	1	0	0	2	6000	0	0	5370	333	10.1	31.5	95	30.3	32.1	19.5	4	14	12	173	362	0.2
78	F	68	0	-	328	10.1	31.6	46	201	0.228856	99.9	10	1	1	1	1	1	0	0	1	1	0	0	0	0	1	1	0	1	0	0	1	2250	0	0	6360	328	10.1	31.6	96	30.8	32	26.9	3.6	11	6	162	199	0.3
79	M	50	0	-	374	11.5	37.2	77	336	0.229167	15.5	22	3	1	1	0	0	0	4	2	3	0	1	1	0	0	0	3	3	0	0	2	6000	0	0	7100	374	11.5	37.2	99	30.7	30.9	22.4	4	6	8	158	243	0.3
80	F	80	1	-	372	12.6	39	49	213	0.230047	150.9	13	0	1	1	2	0	0	0	2	1	1	1	0	1	0	1	1	1	0	0	1	4000	0	0	5340	372	12.6	39	105	33.9	32.3	16.7	3.9	20	11	181	127	0.4
81	M	50	0	-	365	11.1	34.9	64	278	0.230216	83.6	19	1	1	0	2	1	2	0	0	2	1	1	1	2	0	0	3	2	0	0	1	7500	40	0	4060	365	11.1	34.9	96	30.4	31.8	22.2	4	33	16	356	211	0.3
82	M	51	2	-	375	11.5	35.6	66	286	0.230769	273.2	23	0	1	1	3	0	1	4	3	2	2	1	1	0	0	0	2	2	0	0	2	2000	0	0	7830	375	11.5	35.6	95	30.7	32.3	28.9	4.1	11	30	179	218	0.2
83	F	73	8	-	331	10.2	30.2	48	207	0.231884	254.1	7	0	0	1	1	0	0	1	0	1	0	0	1	0	1	0	1	0	0	0	1	750	0	0	4680	331	10.2	30.2	91	30.8	33.8	13.9	3.8	13	8	174	542	0.2
84	F	79	0	-	365	12.5	38	48	204	0.235294	276.2	27	3	1	1	1	1	2	2	3	2	1	0	0	0	0	0	2	0	4	4	1	2250	0	0	5560	365	12.5	38	104	34.2	32.9	27.6	3.8	13	11	158	221	0.3
85	M	62	3	-	413	12	37.5	66	277	0.238267	212.9	27	1	3	2	1	1	1	2	2	2	1	1	2	1	1	1	3	2	0	0	3	0	40	0	10730	413	12	37.5	91	29.1	32	31.9	3.6	12	12	202	148	0.3
86	F	82	2	-	364	10.3	32.7	61	255	0.239216	25.9	13	2	1	0	0	0	2	0	0	1	0	2	2	0	0	0	1	2	0	0	0	3750	0	0	4460	364	10.3	32.7	90	28.3	31.5	27.1	3.3	12	8	161	357	0.2
87	M	66	8	-	447	12.8	41.8	64	267	0.2397	34.2	23	3	1	0	2	1	1	3	2	2	1	1	1	0	0	1	3	1	0	0	1	3750	0	0	9270	447	12.8	41.8	94	28.6	30.6	29.2	4.2	10	10	187	313	0.2
88	M	60	6	-	339	10.3	33.2	59	246	0.239837	16.7	31	3	1	2	3	2	0	2	3	3	0	2	0	1	0	0	4	1	4	0	2	4500	0	0	8450	339	10.3	33.2	98	30.4	31	25.8	3.9	5	7	229	149	0.1
89	M	52	1	-	340	11.3	34.7	40	165	0.242424	315.7	4	0	1	0	0	0	1	0	0	1	0	1	0	0	0	0	0	0	0	0	0	4000	40	0	5980	340	11.3	34.7	102	33.2	32.6	24.3	3.7	7	6	146	427	0.2
90	M	56	5	-	375	11.5	37.1	51	209	0.244019	92.5	6	0	2	0	0	0	1	0	0	1	0	0	0	0	0	0	1	1	0	0	1	3000	0	0	6610	375	11.5	37.1	99	30.7	31	23.4	3.4	14	9	185	224	0.4
91	F	70	8	-	362	10.9	34.2	48	196	0.244898	166.7	38	3	1	4	2	2	4	3	3	2	1	2	2	2	1	1	1	0	4	0	2	1500	0	0	4640	362	10.9	34.2	94	30.1	31.9	25.2	3.2	14	10	150	512	0.2
92	M	84	3	-	306	10.1	30.7	47	190	0.247368	291.3	19	2	1	1	3	1	1	1	3	2	0	0	0	1	0	0	2	1	0	0	1	0	0	0	5690	306	10.1	30.7	100	33	32.9	14.3	3.4	9	14	138	279	0.3
93	M	65	12	+	416	12.3	39.5	58	232	0.25	264	10	0	4	0	0	0	0	2	2	0	0	2	0	0	0	0	0	0	0	0	0	3000	0	0	4180	416	12.3	39.5	95	29.6	31.1	13.3	3.5	8	8	135	187	0.3
94	M	78	0	-	345	10.7	34.2	52	201	0.258706	174.6	38	1	3	2	2	2	2	2	2	2	2	2	2	2	2	2	2	2	0	4	2	1000	0	0	6610	345	10.7	34.2	99	31	31.3	24.2	3.1	14	18	165	206	0.3
95	F	74	2	-	380	12.2	37.6	54	208	0.259615	174.7	15	4	0	0	2	0	0	0	0	1	0	2	0	4	0	0	2	0	0	0	0	2000	0	750	5160	380	12.2	37.6	99	32.1	32.4	20.4	3.3	15	16	151	247	0.3
96	M	45	17	-	346	10.7	32.4	77	296	0.260135	32.7	24	3	0	1	1	2	0	0	2	2	0	1	1	0	0	0	3	0	4	4	3	3000	0	0	4940	346	10.7	32.4	94	30.9	33	12.9	4	27	19	269	159	0.2
97	M	80	1	-	361	12	37.9	56	215	0.260465	42.3	6	0	0	0	1	0	0	1	1	0	0	0	2	0	0	0	1	0	0	0	1	9000	0	0	4500	361	12	37.9	105	33.2	31.7	16.9	3.8	8	9	134	152	0.3
98	M	42	2	+	389	11.9	36.6	63	241	0.261411	468.6	18	0	1	1	1	1	1	1	0	0	0	2	2	0	0	0	2	2	4	0	2	4000	0	1050	5900	389	11.9	36.6	94	30.6	32.5	17.4	4	18	48	264	152	0.1
99	M	65	0	-	420	12.6	40	63	241	0.261411	329.7	12	0	1	1	0	0	1	1	1	2	0	1	1	1	0	0	1	1	0	0	1	750	0	0	5950	420	12.6	40	95	30	31.5	20.6	3.3	19	18	175	232	0.2
100	M	56	13	-	384	11.7	37	67	255	0.262745	181.2	3	0	1	0	0	0	0	0	0	1	0	0	1	0	0	0	0	0	0	0	0	750	0	0	5680	384	11.7	37	96	30.5	31.6	10.7	4	13	11	133	200	0.1
102	F	51	13	-	347	10.6	34.1	64	242	0.264463	152.5	25	1	1	2	3	1	2	2	3	2	2	1	1	0	0	0	2	2	0	0	2	1000	0	0	3730	347	10.6	34.1	98	30.5	31.1	17.6	3.9	12	8	133	227	0.2
101	F	71	5	+	369	10.6	33.1	64	242	0.264463	94.4	33	4	1	1	3	4	0	4	4	0	0	1	0	1	1	0	1	0	4	4	0	7500	40	0	5580	369	10.6	33.1	90	28.7	32	17	3.8	12	10	218	307	0.3
103	M	80	1	-	365	11.4	34	58	218	0.266055	79.8	35	2	1	2	3	1	2	3	3	1	0	2	3	1	2	2	1	2	4	0	3	6000	0	0	3540	365	11.4	34	93	31.2	33.5	13.3	3.4	11	13	158	139	0.3
104	M	66	12	-	335	10.6	32.1	79	291	0.271478	50.7	28	0	3	3	3	0	2	3	3	2	3	1	1	0	0	0	2	2	0	0	1	3750	0	0	5330	335	10.6	32.1	96	31.6	33	18.3	3.9	9	8	192	137	0.3
105	M	77	17	-	357	10.4	33.6	51	186	0.274194	447.6	12	0	1	0	0	0	1	3	1	2	0	0	1	0	1	0	1	1	0	0	1	4000	0	0	4170	357	10.4	33.6	94	29.1	31	14.1	3.6	12	7	275	195	0.3
106	M	78	1	+	346	10.9	35.1	67	244	0.27459	60.2	9	2	0	1	0	0	0	1	0	0	0	2	0	0	1	1	1	0	0	0	0	1000	0	0	6560	346	10.9	35.1	101	31.5	31.1	16.4	3.7	15	9	138	231	0.2
107	M	54	9	+	378	11.7	36.4	92	335	0.274627	23.1	34	4	0	1	3	2	4	3	3	2	1	4	1	1	0	0	4	1	0	0	2	4000	0	0	7920	378	11.7	36.4	96	31	32.1	19.6	3.8	7	15	138	189	0.2
108	M	54	2	-	359	11.1	36.1	63	227	0.277533	354.6	4	0	1	0	1	0	0	0	0	1	0	0	0	0	0	0	0	1	0	0	1	4500	40	0	5220	359	11.1	36.1	101	30.9	30.7	22.1	3.5	18	19	137	271	0.2
109	M	57	4	+	384	12.2	38.7	60	215	0.27907	89	18	0	1	1	4	0	0	1	1	1	0	2	0	1	1	1	0	0	0	4	2	4500	0	0	7100	384	12.2	38.7	101	31.8	31.5	16.7	3.8	11	16	147	304	0.1
110	M	77	9	-	356	10.7	32.3	58	207	0.280193	358.9	16	1	1	0	1	2	0	3	0	1	0	1	0	0	2	2	2	0	0	0	0	0	0	0	6900	356	10.7	32.3	91	30.1	33.1	24.4	3.3	7	8	150	340	0.2
111	M	60	19	-	439	13.5	41	88	314	0.280255	13.3	19	2	1	0	2	1	1	1	3	1	0	0	1	0	1	1	2	2	0	0	2	0	0	0	4320	439	13.5	41	93	30.8	32.9	9.3	3.8	9	10	162	222	0.3
112	M	65	9	+	324	10.6	32.1	49	174	0.281609	258.5	16	0	1	2	2	1	2	0	2	1	0	0	4	0	0	1	0	0	0	0	2	3750	0	0	4190	324	10.6	32.1	99	32.7	33	10.7	2.9	7	4	105	134	0.3
113	M	57	14	+	318	11.2	33.3	60	212	0.283019	413.9	39	3	3	1	2	3	3	4	4	2	1	1	0	0	1	1	3	3	4	0	3	6000	0	0	3880	318	11.2	33.3	105	35.2	33.6	14.4	3.8	12	18	147	170	0.2
114	M	48	8	-	364	11	34.7	72	253	0.284585	132.4	10	0	0	0	0	0	0	0	0	2	0	1	1	0	0	0	2	4	0	0	0	3000	40	0	6550	364	11	34.7	95	30.2	31.7	27.9	4.3	13	17	159	162	0.2
115	M	28	4	-	325	10	32	59	207	0.285024	275	7	0	0	0	1	0	0	1	1	1	0	0	1	0	0	0	2	0	0	0	2	1000	0	0	6900	325	10	32	98	30.8	31.3	16	3.8	10	15	119	177	0.2
116	M	65	1	+	401	12.3	39.4	85	296	0.287162	37.5	14	0	1	1	1	1	0	1	1	0	0	0	1	0	0	1	1	1	4	0	1	4500	0	0	4840	401	12.3	39.4	98	30.7	31.2	18.6	3.7	16	19	194	176	0.2
117	F	82	1	-	324	10.4	34	63	215	0.293023	89.7	26	3	1	0	1	2	3	1	2	1	1	1	1	0	2	1	3	3	0	0	0	2000	0	750	3570	324	10.4	34	105	32.1	30.6	16.2	3.4	12	5	143	151	0.3
118	M	63	15	-	313	10.7	32	70	235	0.297872	62.1	10	0	1	1	3	1	0	0	0	0	0	0	0	1	0	0	2	1	0	0	0	2000	0	0	7860	313	10.7	32	102	34.2	33.4	22	4	7	7	153	213	0.5
119	M	46	14	-	401	14.5	44.1	92	307	0.299674	22.7	42	1	1	4	4	2	1	4	3	2	4	1	1	0	2	2	2	0	4	4	4	0	0	0	7990	401	14.5	44.1	110	36.2	32.9	22.9	3.8	13	22	147	269	0.3
120	M	56	11	+	414	13	42.1	65	214	0.303738	384.8	31	2	1	2	2	2	2	2	3	1	3	3	2	1	0	0	2	3	0	0	0	2000	0	1500	8860	414	13	42.1	102	31.4	30.9	20.7	3.3	14	12	178	239	0.2
121	M	68	2	+	332	10.4	32.2	62	204	0.303922	197.9	16	0	0	0	0	2	0	4	4	1	0	0	1	0	2	2	0	0	0	0	1	2250	0	0	6130	332	10.4	32.2	97	31.3	32.3	19.6	3.7	14	13	176	238	0.2
122	F	85	7	-	386	10.7	36.4	53	173	0.306358	84.1	22	3	1	0	2	0	1	0	0	0	0	0	2	2	4	3	0	0	0	4	1	6000	120	0	3650	386	10.7	36.4	94	27.7	29.4	14.7	2.8	11	5	154	351	0.2
123	M	69	5	+	370	11.6	35.3	59	192	0.307292	467.5	14	0	1	1	1	0	1	0	0	0	0	0	2	1	2	1	2	2	0	0	2	0	40	0	8210	370	11.6	35.3	95	31.4	32.9	21.9	3.6	25	23	143	249	0.4
124	F	67	15	-	363	11.7	38.2	64	206	0.31068	226.9	29	2	1	2	2	2	3	3	2	1	2	2	2	0	1	1	2	1	0	0	2	2000	40	0	5660	363	11.7	38.2	105	32.2	30.6	20.9	3.2	13	9	166	539	0.3
125	M	68	2	+	378	11.4	35.4	71	225	0.315556	358.6	24	2	1	1	2	2	1	1	1	2	1	1	1	1	2	1	3	1	0	0	1	1500	0	0	5910	378	11.4	35.4	94	30.2	32.2	13.2	3.6	18	26	163	337	0.3
126	M	58	1	+	367	12	36.5	77	244	0.315574	450.8	9	0	1	0	0	0	0	0	1	1	0	1	1	0	1	1	1	1	0	0	1	2250	0	2100	10040	367	12	36.5	99	32.7	32.9	24.1	3.9	11	16	180	136	0.2
127	M	65	18	-	358	11.8	37.4	69	218	0.316514	126.5	14	1	1	1	1	1	1	1	1	1	0	1	0	0	1	0	2	1	0	0	1	0	0	0	4300	358	11.8	37.4	104	33	31.6	13.4	3.5	10	13	126	187	0.3
128	M	52	2	+	409	12.6	38.7	85	266	0.319549	430.9	22	2	1	1	1	1	0	0	2	1	0	3	2	0	1	2	3	2	0	0	2	1000	0	0	8490	409	12.6	38.7	95	30.8	32.6	23.4	3.9	8	11	126	193	0.2
129	M	66	5	+	328	10.7	33	72	224	0.321429	372.8	32	3	1	2	1	3	3	2	3	2	2	0	3	1	2	1	1	2	0	0	3	2250	0	0	8090	328	10.7	33	101	32.6	32.4	23.6	3.8	18	23	182	193	0.3
130	M	71	1	+	373	11.6	35.2	78	241	0.323651	316.4	44	3	1	3	3	3	2	2	3	2	0	3	2	2	3	2	1	1	4	4	2	1000	40	0	7000	373	11.6	35.2	94	31.1	33	18.9	3.6	8	8	154	179	0.3
131	M	84	16	-	419	12	37.9	112	338	0.331361	41.8	22	3	1	1	1	0	0	0	2	2	1	0	0	0	2	2	2	1	0	4	3	2000	0	0	5230	419	12	37.9	90	28.6	31.7	10.1	3.8	16	10	346	262	0.4
132	F	42	11	-	350	11.6	36	73	217	0.336406	290	9	0	0	0	1	0	0	1	0	1	1	0	0	0	1	1	2	1	0	0	0	3000	20	0	3490	350	11.6	36	103	33.1	32.2	11.6	4.2	12	7	163	164	0.3
133	F	52	8	-	325	11.3	33.8	74	217	0.341014	114.7	17	3	1	0	1	0	2	2	0	1	2	0	2	0	1	0	2	0	0	0	2	2250	0	0	8590	325	11.3	33.8	104	34.8	33.4	16.9	3.4	14	10	165	173	0.2
134	M	49	4	+	316	10.4	31.4	95	277	0.34296	38.8	21	3	3	2	0	2	1	3	0	2	0	0	0	0	3	1	1	0	0	0	2	3750	0	0	3430	316	10.4	31.4	99	32.9	33.1	14.7	4	6	12	161	193	0.2
135	M	64	3	+	330	10.9	35.1	69	201	0.343284	223.2	29	0	2	2	2	3	3	2	2	0	0	3	2	0	0	0	4	4	0	0	2	3000	0	0	5830	330	10.9	35.1	106	33	31.1	ｹﾝｻｽﾞﾐ	3.6	11	9	166	232	0.2
136	M	64	9	-	365	11.5	35	105	304	0.345395	30.7	2	0	0	0	0	0	0	0	0	1	0	1	0	0	0	0	0	0	0	0	0	2250	0	0	6720	365	11.5	35	96	31.5	32.9	27.2	4	10	10	166	152	0.4
137	F	53	15	-	354	10.6	34.1	90	256	0.351562	42.9	33	4	2	2	3	2	0	3	1	1	2	1	0	0	2	1	3	2	4	0	2	750	0	0	5440	354	10.6	34.1	96	29.9	31.1	21.6	3.8	16	11	170	245	0.3
138	M	59	7	-	376	12	37.6	96	273	0.351648	244.2	19	0	1	1	1	1	2	3	2	1	1	2	1	1	0	0	1	1	0	0	2	1000	40	0	8330	376	12	37.6	100	31.9	31.9	32.2	3.9	10	19	128	317	0.2
139	F	78	4	-	352	11.1	33.7	80	224	0.357143	469.8	10	2	1	0	0	0	1	2	2	0	0	1	0	0	0	0	0	1	0	0	1	1000	0	1500	3930	352	11.1	33.7	96	31.5	32.9	10.3	3.6	15	9	227	208	0.3
140	M	68	6	-	354	11.3	34.1	94	260	0.361538	47.4	15	0	2	1	2	1	0	0	0	1	0	1	1	1	1	1	2	1	0	0	0	0	0	0	4030	354	11.3	34.1	96	31.9	33.1	13.6	3.5	13	7	129	204	0.3
141	M	66	5	+	357	11.1	32.8	85	233	0.364807	73.3	17	0	0	1	2	0	0	1	2	1	0	1	1	1	1	1	1	0	0	4	2	4500	0	0	4570	357	11.1	32.8	92	31.1	33.8	16.4	3.9	7	6	136	172	0.5
142	M	67	12	-	323	10.1	30.8	91	249	0.365462	132.2	38	0	3	1	2	4	3	1	1	2	2	1	0	3	2	2	1	2	4	4	1	3000	0	0	6400	323	10.1	30.8	95	31.3	32.8	14.5	3.9	9	7	174	158	0.4
143	F	49	27	-	403	12.6	40.3	110	286	0.384615	18.7	6	1	1	0	1	0	0	0	0	1	0	0	0	0	0	0	1	1	0	0	1	0	0	0	6020	403	12.6	40.3	100	31.3	31.3	20.7	3.8	13	9	181	180	0.4
144	M	83	6	-	384	12	37.4	75	192	0.390625	91.2	10	0	2	0	1	1	0	0	0	2	0	0	0	0	1	1	1	1	0	0	2	6000	0	0	3500	384	12	37.4	97	31.3	32.1	8.8	3.8	11	16	167	329	0.2
145	F	64	5	-	293	10.1	30.3	80	204	0.392157	135	18	0	1	1	1	0	0	1	0	1	0	1	0	0	1	1	1	1	4	4	2	2000	105	1500	3120	293	10.1	30.3	103	34.5	33.3	14	3.7	33	20	157	248	0.3
146	M	87	1	+	319	10.9	32.4	67	168	0.39881	332.6	8	0	1	0	0	0	1	0	0	2	0	0	0	2	0	0	2	0	0	0	0	6000	0	0	6180	319	10.9	32.4	102	34.2	33.6	19.4	3.5	14	11	139	118	0.5
147	M	58	1	+	342	10.7	33.7	136	332	0.409639	23.2	24	0	1	1	3	0	2	2	3	2	0	0	2	0	0	0	1	3	0	4	3	4500	0	0	9050	342	10.7	33.7	99	31.3	31.8	21.4	4	7	10	184	227	0.3
148	M	65	7	-	412	13.4	41.2	112	268	0.41791	428.6	0	0	0	0	0	0	0	0	0	0	0	0	0	0	0	0	0	0	0	0	0	3750	0	0	10030	412	13.4	41.2	100	32.5	32.5	11.5	4.3	6	13	165	398	0.6
149	M	15	2	-	352	10.5	32	103	241	0.427386	197.2	19	2	0	3	3	2	0	1	2	2	0	0	0	0	0	0	2	2	0	0	1	2000	0	0	6380	352	10.5	32	91	29.8	32.8	31.5	3.5	13	15	118	539	0.2
150	F	59	1	-	346	11.2	35	94	200	0.47	468.7	16	0	0	1	1	0	1	2	2	2	1	0	1	0	1	1	2	1	0	0	1	3000	0	0	4840	346	11.2	35	101	32.4	32	24.6	3.6	14	13	153	149	0.3
151	M	62	33	-	340	10.2	32.6	114	237	0.481013	28.1	6	4	0	0	0	0	0	0	0	1	0	0	1	0	0	0	0	0	0	0	1	4000	0	0	7560	340	10.2	32.6	96	30	31.3	30.3	4	14	34	145	206	0.3
152	M	68	3	-	369	11.8	34.9	130	224	0.580357	179.4	5	0	1	0	1	0	1	1	0	0	0	0	0	0	0	0	0	1	0	0	0	1500	0	0	5630	369	11.8	34.9	95	32	33.8	12.8	3.8	10	8	138	345	0.3
153	M	82	4	-	352	10.8	34.3	95	157	0.605096	176.5	2	0	0	0	0	0	0	0	0	0	0	0	0	0	0	0	1	1	0	0	1	2000	0	0	3800	352	10.8	34.3	97	30.7	31.5	18.5	3.3	53	30	212	232	0.3
154	M	69	0	-	343	10.8	33.5	140	211	0.663507	229.6	12	2	1	1	1	0	0	1	1	0	1	0	0	0	1	1	1	1	0	0	1	0	0	0	4160	343	10.8	33.5	98	31.5	32.2	12.3	3.7	20	13	167	189	0.4
[truncated: 11 more columns]
